# Supplementary material for: TGF-β-3 Induces Different Effects from TGF-β-1 and -2 on Cellular Metabolism and the Spatial Properties of the Human Trabecular Meshwork Cells
Source: Int J Mol Sci. 2023 Feb 20;24(4):4181. doi: 10.3390/ijms24044181 (PMC9960590; doi:10.3390/ijms24044181)
Supplement: Supplementary file 1 [file ijms-24-04181-s001.zip]

Archive with 1 entries (1 files):
- ijms-2191692-supplementary.pdf
